# Supplementary material for: Design, Synthesis, and Evaluation of New 2-Arylpropanoic Acid-l-Tryptophan Derivatives for Mitigating Cisplatin-Induced Nephrotoxicity
Source: Molecules. 2025 May 30;30(11):2400. doi: 10.3390/molecules30112400 (PMC12156107; doi:10.3390/molecules30112400)
Supplement: Supplementary file 1 [file molecules-30-02400-s001.zip]

Archive with 1 entries (1 files):
- molecules-3625598-supplementary.pdf
